# Supplementary material for: Contribution to the knowledge of Saprinus Erichson, 1834 of forensic relevance from Lebanon (Coleoptera, Histeridae)
Source: Zookeys. 2018 Feb 19;(738):117–52. doi: 10.3897/zookeys.738.21382 (PMC5904533; doi:10.3897/zookeys.738.21382)
Supplement: XML Treatment for Saprinus (Saprinus) chalcites [file zookeys.738.21382-treatment4.xml]

<!DOCTYPE tp:taxon-treatment
  PUBLIC "-//TaxonX//DTD Taxonomic Treatment Publishing DTD v0 20100105//EN" "tax-treatment-NSO.dtd">
<tp:taxon-treatment xmlns:tp="http://www.plazi.org/taxpub"><tp:treatment-meta><kwd-group><label>Taxon classification</label><kwd><named-content xmlns:xlink="http://www.w3.org/1999/xlink" content-type="kingdom">Animalia</named-content></kwd><kwd><named-content xmlns:xlink="http://www.w3.org/1999/xlink" content-type="order">Coleoptera</named-content></kwd><kwd><named-content xmlns:xlink="http://www.w3.org/1999/xlink" content-type="family">Histeridae</named-content></kwd></kwd-group><mixed-citation publication-type="journal"><person-group><name><surname>Shayya</surname><given-names>Salman</given-names></name><name><surname>Dégallier</surname><given-names>Nicolas</given-names></name><name><surname>Nel</surname><given-names>André</given-names></name><name><surname>Azar</surname><given-names>Dany</given-names></name><name><surname>Lackner</surname><given-names>Tomáš</given-names></name></person-group><article-title>Contribution to the knowledge of <italic><tp:taxon-name><tp:taxon-name-part taxon-name-part-type="genus" reg="Saprinus">Saprinus</tp:taxon-name-part></tp:taxon-name></italic> Erichson, 1834 of forensic relevance from Lebanon (<tp:taxon-name><tp:taxon-name-part taxon-name-part-type="order">Coleoptera</tp:taxon-name-part></tp:taxon-name>, <tp:taxon-name><tp:taxon-name-part taxon-name-part-type="family">Histeridae</tp:taxon-name-part></tp:taxon-name>)</article-title><source>Zookeys</source><day>19</day><month>2</month><year>2018</year><volume>2018</volume><issue>738</issue><fpage>117</fpage><lpage>152</lpage><pub-id pub-id-type="doi">10.3897/zookeys.738.21382</pub-id></mixed-citation></tp:treatment-meta><tp:nomenclature><label>4.</label><tp:taxon-name>
              <tp:taxon-name-part taxon-name-part-type="genus" reg="Saprinus">Saprinus</tp:taxon-name-part> (<tp:taxon-name-part taxon-name-part-type="subgenus" reg="Saprinus">Saprinus</tp:taxon-name-part>) <tp:taxon-name-part taxon-name-part-type="species" reg="chalcites">chalcites</tp:taxon-name-part></tp:taxon-name><tp:taxon-authority>(Illiger, 1807)</tp:taxon-authority><xref ref-type="fig" rid="F5">Figs 5</xref><xref ref-type="fig" rid="F17">, 25</xref><xref ref-type="fig" rid="F18">, 26–34</xref><xref ref-type="fig" rid="F26">, 82</xref><xref ref-type="fig" rid="F30">, 86a</xref><!--PageBreak--><tp:nomenclature-citation-list><tp:nomenclature-citation><tp:taxon-name>
                  <tp:taxon-name-part taxon-name-part-type="genus" reg="Hister">Hister</tp:taxon-name-part> <tp:taxon-name-part taxon-name-part-type="species" reg="chalcites">chalcites</tp:taxon-name-part></tp:taxon-name><comment>Illiger, 1807</comment></tp:nomenclature-citation><tp:nomenclature-citation><tp:taxon-name><tp:taxon-name-part taxon-name-part-type="genus" reg="Hister"/><tp:taxon-name-part taxon-name-part-type="species" reg="chalcites"/></tp:taxon-name><comment>= <tp:taxon-name><tp:taxon-name-part taxon-name-part-type="genus" reg="Hister">Hister</tp:taxon-name-part> <tp:taxon-name-part taxon-name-part-type="species" reg="affinis">affinis</tp:taxon-name-part></tp:taxon-name> Paykull, 1811 </comment></tp:nomenclature-citation><tp:nomenclature-citation><tp:taxon-name><tp:taxon-name-part taxon-name-part-type="genus" reg="Hister"/><tp:taxon-name-part taxon-name-part-type="species" reg="chalcites"/></tp:taxon-name><comment>= <tp:taxon-name><tp:taxon-name-part taxon-name-part-type="genus" reg="Saprinus">Saprinus</tp:taxon-name-part> <tp:taxon-name-part taxon-name-part-type="species" reg="aerosus">aerosus</tp:taxon-name-part></tp:taxon-name> Normand &amp; Thérond, 1952 </comment></tp:nomenclature-citation><tp:nomenclature-citation><tp:taxon-name><tp:taxon-name-part taxon-name-part-type="genus" reg="Hister"/><tp:taxon-name-part taxon-name-part-type="species" reg="chalcites"/></tp:taxon-name><comment>= <tp:taxon-name><tp:taxon-name-part taxon-name-part-type="genus" reg="Saprinus">Saprinus</tp:taxon-name-part> <tp:taxon-name-part taxon-name-part-type="species" reg="melanocephalus">melanocephalus</tp:taxon-name-part></tp:taxon-name> Normand &amp; Thérond, 1952 </comment></tp:nomenclature-citation><tp:nomenclature-citation><tp:taxon-name><tp:taxon-name-part taxon-name-part-type="genus" reg="Hister"/><tp:taxon-name-part taxon-name-part-type="species" reg="chalcites"/></tp:taxon-name><comment>= <tp:taxon-name><tp:taxon-name-part taxon-name-part-type="genus" reg="Saprinus">Saprinus</tp:taxon-name-part> <tp:taxon-name-part taxon-name-part-type="species" reg="prolongatus">prolongatus</tp:taxon-name-part></tp:taxon-name> Normand &amp; Thérond, 1952 </comment></tp:nomenclature-citation><tp:nomenclature-citation><tp:taxon-name><tp:taxon-name-part taxon-name-part-type="genus" reg="Hister"/><tp:taxon-name-part taxon-name-part-type="species" reg="chalcites"/></tp:taxon-name><comment>= <tp:taxon-name><tp:taxon-name-part taxon-name-part-type="genus" reg="Saprinus">Saprinus</tp:taxon-name-part> <tp:taxon-name-part taxon-name-part-type="species" reg="scapularis">scapularis</tp:taxon-name-part></tp:taxon-name> Normand &amp; Thérond, 1952 </comment></tp:nomenclature-citation></tp:nomenclature-citation-list></tp:nomenclature><tp:treatment-sec sec-type="type locality" id="SECID0EANAG"><title>Type locality.</title><p>Portugal.</p><!--PageBreak--><!--PageBreak--></tp:treatment-sec><tp:treatment-sec sec-type="distribution" id="SECID0EHNAG"><title>Distribution.</title><p>Mediterranean subregion, Africa, Arabian Peninsula, Central Asia, India, Burma, Australia (<xref ref-type="bibr" rid="B16">Mazur 2011</xref>). Newly reported from Lebanon (Hasbaya, Fanar, Badghan, Deir El-Ahmar, Naas; Fig. <xref ref-type="fig" rid="F26">82</xref>).</p></tp:treatment-sec><tp:treatment-sec sec-type="biology" id="SECID0EVNAG"><title>Biology.</title><p>
              <italic><tp:taxon-name><tp:taxon-name-part taxon-name-part-type="genus" reg="Saprinus">Saprinus</tp:taxon-name-part> <tp:taxon-name-part taxon-name-part-type="species" reg="chalcites">chalcites</tp:taxon-name-part></tp:taxon-name></italic> is a widespread flying predator found on carcasses, rotting vegetable substances, as well as in dung. According to <xref ref-type="bibr" rid="B10">Kryzhanovskij and Reichardt (1976)</xref>, large numbers of this species have also been found on flowering Stink lily (<italic><tp:taxon-name><tp:taxon-name-part taxon-name-part-type="genus" reg="Dracunculus">Dracunculus</tp:taxon-name-part> <tp:taxon-name-part taxon-name-part-type="species" reg="vulgaris">vulgaris</tp:taxon-name-part></tp:taxon-name></italic> Schott, 1832). In our samples, we collected 129 specimens, most abundantly during the active decay stage. Several specimens were likewise collected during the advanced decay stage after the departure of <tp:taxon-name><tp:taxon-name-part taxon-name-part-type="order">Diptera</tp:taxon-name-part></tp:taxon-name> larvae from the carcasses.</p><fig id="F5" position="float" orientation="portrait"><label>Figure 5.</label><caption><p>
                  <tp:taxon-name><tp:taxon-name-part taxon-name-part-type="genus" reg="Saprinus">Saprinus</tp:taxon-name-part> (<tp:taxon-name-part taxon-name-part-type="subgenus" reg="Saprinus">S.</tp:taxon-name-part>) <tp:taxon-name-part taxon-name-part-type="species" reg="chalcites">chalcites</tp:taxon-name-part></tp:taxon-name> (Illiger, 1807) habitus, dorsal view.</p></caption><graphic xmlns:xlink="http://www.w3.org/1999/xlink" xlink:href="zookeys-738-117-g005.jpg" position="float" orientation="portrait" xlink:type="simple" id="oo_186791.jpg"/></fig></tp:treatment-sec><tp:treatment-sec><!--Section generated to contain objects referenced in tp:taxon-treatment.--><fig id="F17" position="float" orientation="portrait"><label>Figure 25.</label><caption><p>
                  <tp:taxon-name><tp:taxon-name-part taxon-name-part-type="genus" reg="Saprinus">Saprinus</tp:taxon-name-part> (<tp:taxon-name-part taxon-name-part-type="subgenus" reg="Saprinus">S.</tp:taxon-name-part>) <tp:taxon-name-part taxon-name-part-type="species" reg="chalcites">chalcites</tp:taxon-name-part></tp:taxon-name> (Illiger, 1807) metaventrite + abdomnen.</p></caption><graphic xmlns:xlink="http://www.w3.org/1999/xlink" xlink:href="zookeys-738-117-g017.jpg" position="float" orientation="portrait" xlink:type="simple" id="oo_186804.jpg"/></fig><fig id="F18" position="float" orientation="portrait"><label>Figures 26–34.</label><caption><p>
                  <bold>26</bold> <tp:taxon-name><tp:taxon-name-part taxon-name-part-type="genus" reg="Saprinus">Saprinus</tp:taxon-name-part> (<tp:taxon-name-part taxon-name-part-type="subgenus" reg="Saprinus">S.</tp:taxon-name-part>) <tp:taxon-name-part taxon-name-part-type="species" reg="chalcites">chalcites</tp:taxon-name-part></tp:taxon-name> (Illiger, 1807) male genitalia: 8<sup>th</sup> sternite and tergite, ventral view <bold>27</bold> 8<sup>th</sup> sternite and tergite, dorsal view <bold>28</bold> 8<sup>th</sup> sternite and tergite, lateral view <bold>29</bold> 9<sup>th</sup> + 10<sup>th</sup> tergites, dorsal view <bold>30</bold> 9<sup>th</sup> + 10<sup>th</sup> tergites, lateral view <bold>31</bold> spiculum gastrale (9<sup>th</sup> sternite), ventral view <bold>32</bold> spiculum gastrale (9<sup>th</sup> sternite), lateral view <bold>33</bold> aedeagus, dorsal view <bold>34</bold> aedeagus, lateral view.</p></caption><graphic xmlns:xlink="http://www.w3.org/1999/xlink" xlink:href="zookeys-738-117-g018.jpg" position="float" orientation="portrait" xlink:type="simple" id="oo_186805.jpg"/></fig><fig id="F26" position="float" orientation="portrait"><label>Figure 82.</label><caption><p>Distribution of <tp:taxon-name><tp:taxon-name-part taxon-name-part-type="genus" reg="Saprinus">S.</tp:taxon-name-part> (<tp:taxon-name-part taxon-name-part-type="subgenus" reg="Saprinus">S.</tp:taxon-name-part>) <tp:taxon-name-part taxon-name-part-type="species" reg="caerulescens">caerulescens</tp:taxon-name-part> <tp:taxon-name-part taxon-name-part-type="subspecies" reg="caerulescens">caerulescens</tp:taxon-name-part></tp:taxon-name>, <tp:taxon-name><tp:taxon-name-part taxon-name-part-type="genus" reg="Saprinus">S.</tp:taxon-name-part> (<tp:taxon-name-part taxon-name-part-type="subgenus" reg="Saprinus">S.</tp:taxon-name-part>) <tp:taxon-name-part taxon-name-part-type="species" reg="calatravensis">calatravensis</tp:taxon-name-part></tp:taxon-name>, <tp:taxon-name><tp:taxon-name-part taxon-name-part-type="genus" reg="Saprinus">S.</tp:taxon-name-part> (<tp:taxon-name-part taxon-name-part-type="subgenus" reg="Saprinus">S.</tp:taxon-name-part>) <tp:taxon-name-part taxon-name-part-type="species" reg="chalcites">chalcites</tp:taxon-name-part></tp:taxon-name>, and <tp:taxon-name><tp:taxon-name-part taxon-name-part-type="genus" reg="Saprinus">S.</tp:taxon-name-part> (<tp:taxon-name-part taxon-name-part-type="subgenus" reg="Saprinus">S.</tp:taxon-name-part>) <tp:taxon-name-part taxon-name-part-type="species" reg="godet">godet</tp:taxon-name-part></tp:taxon-name> in Lebanon.</p></caption><graphic xmlns:xlink="http://www.w3.org/1999/xlink" xlink:href="zookeys-738-117-g026.jpg" position="float" orientation="portrait" xlink:type="simple" id="oo_186813.jpg"/></fig><fig id="F30" position="float" orientation="portrait"><label>Figure 86.</label><caption><p>Abundance of <tp:taxon-name><tp:taxon-name-part taxon-name-part-type="genus" reg="Saprinus">Saprinus</tp:taxon-name-part> (<tp:taxon-name-part taxon-name-part-type="subgenus" reg="Saprinus">S.</tp:taxon-name-part>) <tp:taxon-name-part taxon-name-part-type="species" reg="chalcites">chalcites</tp:taxon-name-part></tp:taxon-name> (86a) and <tp:taxon-name><tp:taxon-name-part taxon-name-part-type="genus" reg="Saprinus">S.</tp:taxon-name-part> (<tp:taxon-name-part taxon-name-part-type="subgenus" reg="Saprinus">S.</tp:taxon-name-part>) <tp:taxon-name-part taxon-name-part-type="species" reg="godet">godet</tp:taxon-name-part></tp:taxon-name> (86b) during the decomposition stages in different Lebanese localities.</p></caption><graphic xmlns:xlink="http://www.w3.org/1999/xlink" xlink:href="zookeys-738-117-g030.jpg" position="float" orientation="portrait" xlink:type="simple" id="oo_186817.jpg"/></fig></tp:treatment-sec><ref-list><ref id="B16"><mixed-citation xmlns:xlink="http://www.w3.org/1999/xlink" xlink:type="simple">
        <person-group><name name-style="western"><surname>Mazur</surname><given-names>S</given-names></name></person-group> (<year>2011</year>) A Concise catalogue of the <tp:taxon-name><tp:taxon-name-part taxon-name-part-type="family">Histeridae</tp:taxon-name-part></tp:taxon-name> (<tp:taxon-name><tp:taxon-name-part taxon-name-part-type="class">Insecta</tp:taxon-name-part></tp:taxon-name>: <tp:taxon-name><tp:taxon-name-part taxon-name-part-type="order">Coleoptera</tp:taxon-name-part></tp:taxon-name>). Warsaw University of Life Sciences, 332 pp.</mixed-citation></ref><ref id="B10"><mixed-citation xmlns:xlink="http://www.w3.org/1999/xlink" xlink:type="simple">
          <person-group><name name-style="western"><surname>Kryzhanovskij</surname><given-names>OL</given-names></name><name name-style="western"><surname>Reichardt</surname><given-names>AN</given-names></name></person-group> (<year>1976</year>) <source>Zhuki Nadsemeystva <tp:taxon-name><tp:taxon-name-part taxon-name-part-type="superfamily">Histeroidea</tp:taxon-name-part></tp:taxon-name> (semeystva <tp:taxon-name><tp:taxon-name-part taxon-name-part-type="family">Sphaeritidae</tp:taxon-name-part></tp:taxon-name>, <tp:taxon-name><tp:taxon-name-part taxon-name-part-type="family">Histeridae</tp:taxon-name-part></tp:taxon-name>, <tp:taxon-name><tp:taxon-name-part taxon-name-part-type="family">Synteliidae</tp:taxon-name-part></tp:taxon-name>). [Beetles of the superfamily <tp:taxon-name><tp:taxon-name-part taxon-name-part-type="superfamily">Histeroidea</tp:taxon-name-part></tp:taxon-name> (families <tp:taxon-name><tp:taxon-name-part taxon-name-part-type="family">Sphaeritidae</tp:taxon-name-part></tp:taxon-name>, <tp:taxon-name><tp:taxon-name-part taxon-name-part-type="family">Histeridae</tp:taxon-name-part></tp:taxon-name>, <tp:taxon-name><tp:taxon-name-part taxon-name-part-type="family">Synteliidae</tp:taxon-name-part></tp:taxon-name>)]. In: Fauna SSSR, Zhestokrylye, Vyp. 4.</source> <publisher-name>Nauka</publisher-name>, <publisher-loc>Leningrad</publisher-loc>, <size units="page">434 pp</size>. [In Russian]</mixed-citation></ref></ref-list></tp:taxon-treatment>
