# Supplementary material for: Contribution to the knowledge of Saprinus Erichson, 1834 of forensic relevance from Lebanon (Coleoptera, Histeridae)
Source: Zookeys. 2018 Feb 19;(738):117–52. doi: 10.3897/zookeys.738.21382 (PMC5904533; doi:10.3897/zookeys.738.21382)
Supplement: XML Treatment for Saprinus (Saprinus) maculatus [file zookeys.738.21382-treatment6.xml]

<!DOCTYPE tp:taxon-treatment
  PUBLIC "-//TaxonX//DTD Taxonomic Treatment Publishing DTD v0 20100105//EN" "tax-treatment-NSO.dtd">
<tp:taxon-treatment xmlns:tp="http://www.plazi.org/taxpub"><tp:treatment-meta><kwd-group><label>Taxon classification</label><kwd><named-content xmlns:xlink="http://www.w3.org/1999/xlink" content-type="kingdom">Animalia</named-content></kwd><kwd><named-content xmlns:xlink="http://www.w3.org/1999/xlink" content-type="order">Coleoptera</named-content></kwd><kwd><named-content xmlns:xlink="http://www.w3.org/1999/xlink" content-type="family">Histeridae</named-content></kwd></kwd-group><mixed-citation publication-type="journal"><person-group><name><surname>Shayya</surname><given-names>Salman</given-names></name><name><surname>Dégallier</surname><given-names>Nicolas</given-names></name><name><surname>Nel</surname><given-names>André</given-names></name><name><surname>Azar</surname><given-names>Dany</given-names></name><name><surname>Lackner</surname><given-names>Tomáš</given-names></name></person-group><article-title>Contribution to the knowledge of <italic><tp:taxon-name><tp:taxon-name-part taxon-name-part-type="genus" reg="Saprinus">Saprinus</tp:taxon-name-part></tp:taxon-name></italic> Erichson, 1834 of forensic relevance from Lebanon (<tp:taxon-name><tp:taxon-name-part taxon-name-part-type="order">Coleoptera</tp:taxon-name-part></tp:taxon-name>, <tp:taxon-name><tp:taxon-name-part taxon-name-part-type="family">Histeridae</tp:taxon-name-part></tp:taxon-name>)</article-title><source>Zookeys</source><day>19</day><month>2</month><year>2018</year><volume>2018</volume><issue>738</issue><fpage>117</fpage><lpage>152</lpage><pub-id pub-id-type="doi">10.3897/zookeys.738.21382</pub-id></mixed-citation></tp:treatment-meta><tp:nomenclature><label>6.</label><tp:taxon-name>
              <tp:taxon-name-part taxon-name-part-type="genus" reg="Saprinus">Saprinus</tp:taxon-name-part> (<tp:taxon-name-part taxon-name-part-type="subgenus" reg="Saprinus">Saprinus</tp:taxon-name-part>) <tp:taxon-name-part taxon-name-part-type="species" reg="maculatus">maculatus</tp:taxon-name-part></tp:taxon-name><tp:taxon-authority>(P. Rossi, 1792)</tp:taxon-authority><xref ref-type="fig" rid="F7">Figs 7</xref><xref ref-type="fig" rid="F27">, 83</xref><!--PageBreak--><tp:nomenclature-citation-list><tp:nomenclature-citation><tp:taxon-name>
                  <tp:taxon-name-part taxon-name-part-type="genus" reg="Hister">Hister</tp:taxon-name-part> <tp:taxon-name-part taxon-name-part-type="species" reg="maculatus">maculatus</tp:taxon-name-part></tp:taxon-name><comment>P. Rossi, 1792</comment></tp:nomenclature-citation><tp:nomenclature-citation><tp:taxon-name><tp:taxon-name-part taxon-name-part-type="genus" reg="Hister"/><tp:taxon-name-part taxon-name-part-type="species" reg="maculatus"/></tp:taxon-name><comment>= <tp:taxon-name><tp:taxon-name-part taxon-name-part-type="genus" reg="Saprinus">Saprinus</tp:taxon-name-part> <tp:taxon-name-part taxon-name-part-type="species" reg="obscuripennis">obscuripennis</tp:taxon-name-part></tp:taxon-name> J. Müller, 1899 </comment></tp:nomenclature-citation><tp:nomenclature-citation><tp:taxon-name><tp:taxon-name-part taxon-name-part-type="genus" reg="Hister"/><tp:taxon-name-part taxon-name-part-type="species" reg="maculatus"/></tp:taxon-name><comment>= <tp:taxon-name><tp:taxon-name-part taxon-name-part-type="genus" reg="Hister">Hister</tp:taxon-name-part> <tp:taxon-name-part taxon-name-part-type="species" reg="personatus">personatus</tp:taxon-name-part></tp:taxon-name> Fischer von Waldheim, 1823 </comment></tp:nomenclature-citation><tp:nomenclature-citation><tp:taxon-name><tp:taxon-name-part taxon-name-part-type="genus" reg="Hister"/><tp:taxon-name-part taxon-name-part-type="species" reg="maculatus"/></tp:taxon-name><comment>= <tp:taxon-name><tp:taxon-name-part taxon-name-part-type="genus" reg="Saprinus">Saprinus</tp:taxon-name-part> <tp:taxon-name-part taxon-name-part-type="species" reg="pseudocruciata">pseudocruciata</tp:taxon-name-part></tp:taxon-name> Auzat, 1920 </comment></tp:nomenclature-citation></tp:nomenclature-citation-list></tp:nomenclature><tp:treatment-sec sec-type="type locality" id="SECID0EUYAG"><title>Type locality.</title><p>Italy: Etrusca.</p></tp:treatment-sec><tp:treatment-sec sec-type="distribution" id="SECID0EZYAG"><title>Distribution.</title><p>Slovakia, Hungary, south Europe, Turkey, Georgia, Azerbaijan, Cyprus, Iraq, Iran, Turkmenistan, Kazakhstan, Afghanistan (<xref ref-type="bibr" rid="B16">Mazur 2011</xref>). Newly reported from Lebanon (Badghan; Fig. <xref ref-type="fig" rid="F27">83</xref>).</p></tp:treatment-sec><tp:treatment-sec sec-type="biology" id="SECID0EHZAG"><title>Biology.</title><p>Found chiefly on cadavers, less commonly also in dung or human faeces (<xref ref-type="bibr" rid="B10">Kryzhanovskij and Reichardt 1976</xref>). In our samples a single specimen was collected.</p><fig id="F7" position="float" orientation="portrait"><label>Figure 7.</label><caption><p>
                  <tp:taxon-name><tp:taxon-name-part taxon-name-part-type="genus" reg="Saprinus">Saprinus</tp:taxon-name-part> (<tp:taxon-name-part taxon-name-part-type="subgenus" reg="Saprinus">S.</tp:taxon-name-part>) <tp:taxon-name-part taxon-name-part-type="species" reg="maculatus">maculatus</tp:taxon-name-part></tp:taxon-name> (P. Rossi, 1792) habitus, dorsal view.</p></caption><graphic xmlns:xlink="http://www.w3.org/1999/xlink" xlink:href="zookeys-738-117-g007.jpg" position="float" orientation="portrait" xlink:type="simple" id="oo_186793.jpg"/></fig><!--PageBreak--></tp:treatment-sec><tp:treatment-sec><!--Section generated to contain objects referenced in tp:taxon-treatment.--><fig id="F27" position="float" orientation="portrait"><label>Figure 83.</label><caption><p>Distribution of <tp:taxon-name><tp:taxon-name-part taxon-name-part-type="genus" reg="Saprinus">S.</tp:taxon-name-part> (<tp:taxon-name-part taxon-name-part-type="subgenus" reg="Saprinus">S.</tp:taxon-name-part>) <tp:taxon-name-part taxon-name-part-type="species" reg="maculatus">maculatus</tp:taxon-name-part></tp:taxon-name>, <tp:taxon-name><tp:taxon-name-part taxon-name-part-type="genus" reg="Saprinus">S.</tp:taxon-name-part> (<tp:taxon-name-part taxon-name-part-type="subgenus" reg="Saprinus">S.</tp:taxon-name-part>) <tp:taxon-name-part taxon-name-part-type="species" reg="magnoguttatus">magnoguttatus</tp:taxon-name-part></tp:taxon-name>, <tp:taxon-name><tp:taxon-name-part taxon-name-part-type="genus" reg="Saprinus">S.</tp:taxon-name-part> (<tp:taxon-name-part taxon-name-part-type="subgenus" reg="Saprinus">S.</tp:taxon-name-part>) <tp:taxon-name-part taxon-name-part-type="species" reg="prasinus">prasinus</tp:taxon-name-part> <tp:taxon-name-part taxon-name-part-type="subspecies" reg="prasinus">prasinus</tp:taxon-name-part></tp:taxon-name>, and <tp:taxon-name><tp:taxon-name-part taxon-name-part-type="genus" reg="Saprinus">S.</tp:taxon-name-part> (<tp:taxon-name-part taxon-name-part-type="subgenus" reg="Saprinus">S.</tp:taxon-name-part>) <tp:taxon-name-part taxon-name-part-type="species" reg="robustus">robustus</tp:taxon-name-part></tp:taxon-name> in Lebanon.</p></caption><graphic xmlns:xlink="http://www.w3.org/1999/xlink" xlink:href="zookeys-738-117-g027.jpg" position="float" orientation="portrait" xlink:type="simple" id="oo_186814.jpg"/></fig></tp:treatment-sec><ref-list><ref id="B16"><mixed-citation xmlns:xlink="http://www.w3.org/1999/xlink" xlink:type="simple">
        <person-group><name name-style="western"><surname>Mazur</surname><given-names>S</given-names></name></person-group> (<year>2011</year>) A Concise catalogue of the <tp:taxon-name><tp:taxon-name-part taxon-name-part-type="family">Histeridae</tp:taxon-name-part></tp:taxon-name> (<tp:taxon-name><tp:taxon-name-part taxon-name-part-type="class">Insecta</tp:taxon-name-part></tp:taxon-name>: <tp:taxon-name><tp:taxon-name-part taxon-name-part-type="order">Coleoptera</tp:taxon-name-part></tp:taxon-name>). Warsaw University of Life Sciences, 332 pp.</mixed-citation></ref><ref id="B10"><mixed-citation xmlns:xlink="http://www.w3.org/1999/xlink" xlink:type="simple">
          <person-group><name name-style="western"><surname>Kryzhanovskij</surname><given-names>OL</given-names></name><name name-style="western"><surname>Reichardt</surname><given-names>AN</given-names></name></person-group> (<year>1976</year>) <source>Zhuki Nadsemeystva <tp:taxon-name><tp:taxon-name-part taxon-name-part-type="superfamily">Histeroidea</tp:taxon-name-part></tp:taxon-name> (semeystva <tp:taxon-name><tp:taxon-name-part taxon-name-part-type="family">Sphaeritidae</tp:taxon-name-part></tp:taxon-name>, <tp:taxon-name><tp:taxon-name-part taxon-name-part-type="family">Histeridae</tp:taxon-name-part></tp:taxon-name>, <tp:taxon-name><tp:taxon-name-part taxon-name-part-type="family">Synteliidae</tp:taxon-name-part></tp:taxon-name>). [Beetles of the superfamily <tp:taxon-name><tp:taxon-name-part taxon-name-part-type="superfamily">Histeroidea</tp:taxon-name-part></tp:taxon-name> (families <tp:taxon-name><tp:taxon-name-part taxon-name-part-type="family">Sphaeritidae</tp:taxon-name-part></tp:taxon-name>, <tp:taxon-name><tp:taxon-name-part taxon-name-part-type="family">Histeridae</tp:taxon-name-part></tp:taxon-name>, <tp:taxon-name><tp:taxon-name-part taxon-name-part-type="family">Synteliidae</tp:taxon-name-part></tp:taxon-name>)]. In: Fauna SSSR, Zhestokrylye, Vyp. 4.</source> <publisher-name>Nauka</publisher-name>, <publisher-loc>Leningrad</publisher-loc>, <size units="page">434 pp</size>. [In Russian]</mixed-citation></ref></ref-list></tp:taxon-treatment>
