# Supplementary material for: Contribution to the knowledge of Saprinus Erichson, 1834 of forensic relevance from Lebanon (Coleoptera, Histeridae)
Source: Zookeys. 2018 Feb 19;(738):117–52. doi: 10.3897/zookeys.738.21382 (PMC5904533; doi:10.3897/zookeys.738.21382)
Supplement: XML Treatment for Saprinus (Saprinus) prasinus prasinus [file zookeys.738.21382-treatment8.xml]

<!DOCTYPE tp:taxon-treatment
  PUBLIC "-//TaxonX//DTD Taxonomic Treatment Publishing DTD v0 20100105//EN" "tax-treatment-NSO.dtd">
<tp:taxon-treatment xmlns:tp="http://www.plazi.org/taxpub"><tp:treatment-meta><kwd-group><label>Taxon classification</label><kwd><named-content xmlns:xlink="http://www.w3.org/1999/xlink" content-type="kingdom">Animalia</named-content></kwd><kwd><named-content xmlns:xlink="http://www.w3.org/1999/xlink" content-type="order">Coleoptera</named-content></kwd><kwd><named-content xmlns:xlink="http://www.w3.org/1999/xlink" content-type="family">Histeridae</named-content></kwd></kwd-group><mixed-citation publication-type="journal"><person-group><name><surname>Shayya</surname><given-names>Salman</given-names></name><name><surname>Dégallier</surname><given-names>Nicolas</given-names></name><name><surname>Nel</surname><given-names>André</given-names></name><name><surname>Azar</surname><given-names>Dany</given-names></name><name><surname>Lackner</surname><given-names>Tomáš</given-names></name></person-group><article-title>Contribution to the knowledge of <italic><tp:taxon-name><tp:taxon-name-part taxon-name-part-type="genus" reg="Saprinus">Saprinus</tp:taxon-name-part></tp:taxon-name></italic> Erichson, 1834 of forensic relevance from Lebanon (<tp:taxon-name><tp:taxon-name-part taxon-name-part-type="order">Coleoptera</tp:taxon-name-part></tp:taxon-name>, <tp:taxon-name><tp:taxon-name-part taxon-name-part-type="family">Histeridae</tp:taxon-name-part></tp:taxon-name>)</article-title><source>Zookeys</source><day>19</day><month>2</month><year>2018</year><volume>2018</volume><issue>738</issue><fpage>117</fpage><lpage>152</lpage><pub-id pub-id-type="doi">10.3897/zookeys.738.21382</pub-id></mixed-citation></tp:treatment-meta><tp:nomenclature><label>8.</label><tp:taxon-name>
              <tp:taxon-name-part taxon-name-part-type="genus" reg="Saprinus">Saprinus</tp:taxon-name-part>
            (<tp:taxon-name-part taxon-name-part-type="subgenus" reg="Saprinus">Saprinus</tp:taxon-name-part>) <tp:taxon-name-part taxon-name-part-type="subspecies" reg="prasinus">prasinus</tp:taxon-name-part> <tp:taxon-name-part taxon-name-part-type="species" reg="prasinus">prasinus</tp:taxon-name-part></tp:taxon-name><tp:taxon-authority>Erichson, 1834</tp:taxon-authority><xref ref-type="fig" rid="F9">Figs 9</xref><xref ref-type="fig" rid="F27">, 83</xref><xref ref-type="fig" rid="F31">, 87a</xref><tp:nomenclature-citation-list><tp:nomenclature-citation><tp:taxon-name><tp:taxon-name-part taxon-name-part-type="genus" reg="Saprinus"/><tp:taxon-name-part taxon-name-part-type="subgenus" reg="Saprinus"/><tp:taxon-name-part taxon-name-part-type="genus" reg="Saprinus"/><tp:taxon-name-part taxon-name-part-type="subspecies" reg="prasinus"/><tp:taxon-name-part taxon-name-part-type="species" reg="prasinus"/></tp:taxon-name><comment>= <tp:taxon-name><tp:taxon-name-part taxon-name-part-type="genus" reg="Saprinus">Saprinus</tp:taxon-name-part> <tp:taxon-name-part taxon-name-part-type="species" reg="lindrothi">lindrothi</tp:taxon-name-part></tp:taxon-name> Dahlgren, 1968 </comment></tp:nomenclature-citation></tp:nomenclature-citation-list></tp:nomenclature><tp:treatment-sec sec-type="type locality" id="SECID0E2ABG"><title>Type locality.</title><p>Syria.</p></tp:treatment-sec><tp:treatment-sec sec-type="distribution" id="SECID0EABBG"><title>Distribution.</title><p>Italy: Sardinia, Greece: Crete, Bulgaria, Turkey, Armenia, Jordan (<xref ref-type="bibr" rid="B16">Mazur 2011</xref>). It is reported from Lebanon by <xref ref-type="bibr" rid="B12">Lackner et al. (2015)</xref>. We collected this species from the following two localities, Fanar and Naas (Fig. <xref ref-type="fig" rid="F27">83</xref>).</p></tp:treatment-sec><tp:treatment-sec sec-type="biology" id="SECID0ESBBG"><title>Biology.</title><p>Widespread and frequent East-Mediterranean species found mostly on carrion (<xref ref-type="bibr" rid="B19">Rozner 2010</xref>). In our samples, 29 specimens were collected.</p><fig id="F9" position="float" orientation="portrait"><label>Figure 9.</label><caption><p>
                  <tp:taxon-name><tp:taxon-name-part taxon-name-part-type="genus" reg="Saprinus">Saprinus</tp:taxon-name-part> (<tp:taxon-name-part taxon-name-part-type="subgenus" reg="Saprinus">S.</tp:taxon-name-part>) <tp:taxon-name-part taxon-name-part-type="species" reg="prasinus">prasinus</tp:taxon-name-part> <tp:taxon-name-part taxon-name-part-type="subspecies" reg="prasinus">prasinus</tp:taxon-name-part></tp:taxon-name> Erichson, 1834 habitus, dorsal view.</p></caption><graphic xmlns:xlink="http://www.w3.org/1999/xlink" xlink:href="zookeys-738-117-g009.jpg" position="float" orientation="portrait" xlink:type="simple" id="oo_186795.jpg"/></fig></tp:treatment-sec><tp:treatment-sec sec-type="comments" id="SECID0E2CBG"><title>Comment.</title><p>
              <italic><tp:taxon-name><tp:taxon-name-part taxon-name-part-type="genus" reg="Saprinus">Saprinus</tp:taxon-name-part> <tp:taxon-name-part taxon-name-part-type="species" reg="prasinus">prasinus</tp:taxon-name-part></tp:taxon-name></italic> has another subspecies <tp:taxon-name><tp:taxon-name-part taxon-name-part-type="genus" reg="Saprinus">S.</tp:taxon-name-part> (<tp:taxon-name-part taxon-name-part-type="subgenus" reg="Saprinus">S.</tp:taxon-name-part>) <tp:taxon-name-part taxon-name-part-type="species" reg="prasinus">prasinus</tp:taxon-name-part> <tp:taxon-name-part taxon-name-part-type="subspecies" reg="aeneomicans">aeneomicans</tp:taxon-name-part></tp:taxon-name> G. Müller, 1960 that occurs in neighbouring Israel and Syria (<xref ref-type="bibr" rid="B12">Lackner et al. 2015</xref>). According to <xref ref-type="bibr" rid="B10">Kryzhanovskij and Reichardt (1976)</xref> this subspecies differs from the nominotypical one by a distinct bronze hue of the dorsum.</p></tp:treatment-sec><tp:treatment-sec><!--Section generated to contain objects referenced in tp:taxon-treatment.--><fig id="F27" position="float" orientation="portrait"><label>Figure 83.</label><caption><p>Distribution of <tp:taxon-name><tp:taxon-name-part taxon-name-part-type="genus" reg="Saprinus">S.</tp:taxon-name-part> (<tp:taxon-name-part taxon-name-part-type="subgenus" reg="Saprinus">S.</tp:taxon-name-part>) <tp:taxon-name-part taxon-name-part-type="species" reg="maculatus">maculatus</tp:taxon-name-part></tp:taxon-name>, <tp:taxon-name><tp:taxon-name-part taxon-name-part-type="genus" reg="Saprinus">S.</tp:taxon-name-part> (<tp:taxon-name-part taxon-name-part-type="subgenus" reg="Saprinus">S.</tp:taxon-name-part>) <tp:taxon-name-part taxon-name-part-type="species" reg="magnoguttatus">magnoguttatus</tp:taxon-name-part></tp:taxon-name>, <tp:taxon-name><tp:taxon-name-part taxon-name-part-type="genus" reg="Saprinus">S.</tp:taxon-name-part> (<tp:taxon-name-part taxon-name-part-type="subgenus" reg="Saprinus">S.</tp:taxon-name-part>) <tp:taxon-name-part taxon-name-part-type="species" reg="prasinus">prasinus</tp:taxon-name-part> <tp:taxon-name-part taxon-name-part-type="subspecies" reg="prasinus">prasinus</tp:taxon-name-part></tp:taxon-name>, and <tp:taxon-name><tp:taxon-name-part taxon-name-part-type="genus" reg="Saprinus">S.</tp:taxon-name-part> (<tp:taxon-name-part taxon-name-part-type="subgenus" reg="Saprinus">S.</tp:taxon-name-part>) <tp:taxon-name-part taxon-name-part-type="species" reg="robustus">robustus</tp:taxon-name-part></tp:taxon-name> in Lebanon.</p></caption><graphic xmlns:xlink="http://www.w3.org/1999/xlink" xlink:href="zookeys-738-117-g027.jpg" position="float" orientation="portrait" xlink:type="simple" id="oo_186814.jpg"/></fig><fig id="F31" position="float" orientation="portrait"><label>Figure 87.</label><caption><p>Abundance of <tp:taxon-name><tp:taxon-name-part taxon-name-part-type="genus" reg="Saprinus">Saprinus</tp:taxon-name-part> (<tp:taxon-name-part taxon-name-part-type="subgenus" reg="Saprinus">S.</tp:taxon-name-part>) <tp:taxon-name-part taxon-name-part-type="species" reg="prasinus">prasinus</tp:taxon-name-part> <tp:taxon-name-part taxon-name-part-type="subspecies" reg="prasinus">prasinus</tp:taxon-name-part></tp:taxon-name> (87a) and <tp:taxon-name><tp:taxon-name-part taxon-name-part-type="genus" reg="Saprinus">S.</tp:taxon-name-part> (<tp:taxon-name-part taxon-name-part-type="subgenus" reg="Saprinus">S.</tp:taxon-name-part>) <tp:taxon-name-part taxon-name-part-type="species" reg="robustus">robustus</tp:taxon-name-part></tp:taxon-name> (87b) during the decomposition stages in different Lebanese localities.</p></caption><graphic xmlns:xlink="http://www.w3.org/1999/xlink" xlink:href="zookeys-738-117-g031.jpg" position="float" orientation="portrait" xlink:type="simple" id="oo_186818.jpg"/></fig></tp:treatment-sec><ref-list><ref id="B16"><mixed-citation xmlns:xlink="http://www.w3.org/1999/xlink" xlink:type="simple">
        <person-group><name name-style="western"><surname>Mazur</surname><given-names>S</given-names></name></person-group> (<year>2011</year>) A Concise catalogue of the <tp:taxon-name><tp:taxon-name-part taxon-name-part-type="family">Histeridae</tp:taxon-name-part></tp:taxon-name> (<tp:taxon-name><tp:taxon-name-part taxon-name-part-type="class">Insecta</tp:taxon-name-part></tp:taxon-name>: <tp:taxon-name><tp:taxon-name-part taxon-name-part-type="order">Coleoptera</tp:taxon-name-part></tp:taxon-name>). Warsaw University of Life Sciences, 332 pp.</mixed-citation></ref><ref id="B12"><mixed-citation xmlns:xlink="http://www.w3.org/1999/xlink" xlink:type="simple">
          <person-group><name name-style="western"><surname>Lackner</surname><given-names>T</given-names></name><name name-style="western"><surname>Mazur</surname><given-names>S</given-names></name><name name-style="western"><surname>Newton</surname><given-names>AF</given-names></name></person-group> (<year>2015</year>) <article-title>Family <tp:taxon-name><tp:taxon-name-part taxon-name-part-type="family">Histeridae</tp:taxon-name-part></tp:taxon-name>.</article-title> In: <person-group><name name-style="western"><surname>Löbl</surname><given-names>I</given-names></name><name name-style="western"><surname>Löbl</surname><given-names>D</given-names></name></person-group> (<role>Eds</role>) <issue-title>Catalogue of Palaearctic Coleoptera.</issue-title> <source>Vol. 2. <tp:taxon-name><tp:taxon-name-part taxon-name-part-type="superfamily">Hydrophiloidea</tp:taxon-name-part></tp:taxon-name> – <tp:taxon-name><tp:taxon-name-part taxon-name-part-type="superfamily">Staphylinoidea</tp:taxon-name-part></tp:taxon-name>, part 1. Brill Publishers, Leiden, Boston</source>, <fpage>76</fpage>–<lpage>130</lpage>.</mixed-citation></ref><ref id="B19"><mixed-citation xmlns:xlink="http://www.w3.org/1999/xlink" xlink:type="simple">
          <person-group><name name-style="western"><surname>Rozner</surname><given-names>I</given-names></name></person-group> (<year>2010</year>) <article-title>Additional data to the hister beetle fauna of Turkey (<tp:taxon-name><tp:taxon-name-part taxon-name-part-type="order">Coleoptera</tp:taxon-name-part></tp:taxon-name>: <tp:taxon-name><tp:taxon-name-part taxon-name-part-type="family">Histeridae</tp:taxon-name-part></tp:taxon-name>).</article-title> <source>Natura Somogyiensis</source> <volume>17</volume>: <fpage>171</fpage>–<lpage>176</lpage>.</mixed-citation></ref><ref id="B10"><mixed-citation xmlns:xlink="http://www.w3.org/1999/xlink" xlink:type="simple">
          <person-group><name name-style="western"><surname>Kryzhanovskij</surname><given-names>OL</given-names></name><name name-style="western"><surname>Reichardt</surname><given-names>AN</given-names></name></person-group> (<year>1976</year>) <source>Zhuki Nadsemeystva <tp:taxon-name><tp:taxon-name-part taxon-name-part-type="superfamily">Histeroidea</tp:taxon-name-part></tp:taxon-name> (semeystva <tp:taxon-name><tp:taxon-name-part taxon-name-part-type="family">Sphaeritidae</tp:taxon-name-part></tp:taxon-name>, <tp:taxon-name><tp:taxon-name-part taxon-name-part-type="family">Histeridae</tp:taxon-name-part></tp:taxon-name>, <tp:taxon-name><tp:taxon-name-part taxon-name-part-type="family">Synteliidae</tp:taxon-name-part></tp:taxon-name>). [Beetles of the superfamily <tp:taxon-name><tp:taxon-name-part taxon-name-part-type="superfamily">Histeroidea</tp:taxon-name-part></tp:taxon-name> (families <tp:taxon-name><tp:taxon-name-part taxon-name-part-type="family">Sphaeritidae</tp:taxon-name-part></tp:taxon-name>, <tp:taxon-name><tp:taxon-name-part taxon-name-part-type="family">Histeridae</tp:taxon-name-part></tp:taxon-name>, <tp:taxon-name><tp:taxon-name-part taxon-name-part-type="family">Synteliidae</tp:taxon-name-part></tp:taxon-name>)]. In: Fauna SSSR, Zhestokrylye, Vyp. 4.</source> <publisher-name>Nauka</publisher-name>, <publisher-loc>Leningrad</publisher-loc>, <size units="page">434 pp</size>. [In Russian]</mixed-citation></ref></ref-list></tp:taxon-treatment>
