# Supplementary material for: Contribution to the knowledge of Saprinus Erichson, 1834 of forensic relevance from Lebanon (Coleoptera, Histeridae)
Source: Zookeys. 2018 Feb 19;(738):117–52. doi: 10.3897/zookeys.738.21382 (PMC5904533; doi:10.3897/zookeys.738.21382)
Supplement: XML Treatment for Saprinus (Saprinus) strigil [file zookeys.738.21382-treatment10.xml]

<!DOCTYPE tp:taxon-treatment
  PUBLIC "-//TaxonX//DTD Taxonomic Treatment Publishing DTD v0 20100105//EN" "tax-treatment-NSO.dtd">
<tp:taxon-treatment xmlns:tp="http://www.plazi.org/taxpub"><tp:treatment-meta><kwd-group><label>Taxon classification</label><kwd><named-content xmlns:xlink="http://www.w3.org/1999/xlink" content-type="kingdom">Animalia</named-content></kwd><kwd><named-content xmlns:xlink="http://www.w3.org/1999/xlink" content-type="order">Coleoptera</named-content></kwd><kwd><named-content xmlns:xlink="http://www.w3.org/1999/xlink" content-type="family">Histeridae</named-content></kwd></kwd-group><mixed-citation publication-type="journal"><person-group><name><surname>Shayya</surname><given-names>Salman</given-names></name><name><surname>Dégallier</surname><given-names>Nicolas</given-names></name><name><surname>Nel</surname><given-names>André</given-names></name><name><surname>Azar</surname><given-names>Dany</given-names></name><name><surname>Lackner</surname><given-names>Tomáš</given-names></name></person-group><article-title>Contribution to the knowledge of <italic><tp:taxon-name><tp:taxon-name-part taxon-name-part-type="genus" reg="Saprinus">Saprinus</tp:taxon-name-part></tp:taxon-name></italic> Erichson, 1834 of forensic relevance from Lebanon (<tp:taxon-name><tp:taxon-name-part taxon-name-part-type="order">Coleoptera</tp:taxon-name-part></tp:taxon-name>, <tp:taxon-name><tp:taxon-name-part taxon-name-part-type="family">Histeridae</tp:taxon-name-part></tp:taxon-name>)</article-title><source>Zookeys</source><day>19</day><month>2</month><year>2018</year><volume>2018</volume><issue>738</issue><fpage>117</fpage><lpage>152</lpage><pub-id pub-id-type="doi">10.3897/zookeys.738.21382</pub-id></mixed-citation></tp:treatment-meta><tp:nomenclature><label>10.</label><tp:taxon-name>
              <tp:taxon-name-part taxon-name-part-type="genus" reg="Saprinus">Saprinus</tp:taxon-name-part> (<tp:taxon-name-part taxon-name-part-type="subgenus" reg="Saprinus">Saprinus</tp:taxon-name-part>) <tp:taxon-name-part taxon-name-part-type="species" reg="strigil">strigil</tp:taxon-name-part></tp:taxon-name><tp:taxon-authority>Marseul, 1855</tp:taxon-authority><xref ref-type="fig" rid="F11">Figs 11</xref><xref ref-type="fig" rid="F28">, 84</xref><xref ref-type="fig" rid="F32">, 88a</xref><!--PageBreak--><!--PageBreak--></tp:nomenclature><tp:treatment-sec sec-type="type locality" id="SECID0ESKBG"><title>Type locality.</title><p>Ethiopia.</p></tp:treatment-sec><tp:treatment-sec sec-type="distribution" id="SECID0EXKBG"><title>Distribution.</title><p>East and central Africa, Saudi Arabia, Turkey, Cyprus, Malta, Syria, Israel (<xref ref-type="bibr" rid="B16">Mazur 2011</xref>). Newly reported from Lebanon (Hasbaya, Badghan, Fanar, Deir El-Ahmar, Naas; Fig. <xref ref-type="fig" rid="F28">84</xref>).</p><fig id="F11" position="float" orientation="portrait"><label>Figure 11.</label><caption><p>
                  <tp:taxon-name><tp:taxon-name-part taxon-name-part-type="genus" reg="Saprinus">Saprinus</tp:taxon-name-part> (<tp:taxon-name-part taxon-name-part-type="subgenus" reg="Saprinus">S.</tp:taxon-name-part>) <tp:taxon-name-part taxon-name-part-type="species" reg="strigil">strigil</tp:taxon-name-part></tp:taxon-name> Marseul, 1855 habitus, dorsal view.</p></caption><graphic xmlns:xlink="http://www.w3.org/1999/xlink" xlink:href="zookeys-738-117-g011.jpg" position="float" orientation="portrait" xlink:type="simple" id="oo_186798.jpg"/></fig></tp:treatment-sec><tp:treatment-sec sec-type="biology" id="SECID0EAMBG"><title>Biology.</title><p>Insufficiently known, according to our observations it is similar to its congeners. In our samples, we collected 149 specimens mainly during the active decay stage and several specimens in other stages of decomposition (Table <xref ref-type="table" rid="T1">1</xref>).</p></tp:treatment-sec><tp:treatment-sec><!--Section generated to contain objects referenced in tp:taxon-treatment.--><fig id="F28" position="float" orientation="portrait"><label>Figure 84.</label><caption><p>Distribution of <tp:taxon-name><tp:taxon-name-part taxon-name-part-type="genus" reg="Saprinus">S.</tp:taxon-name-part> (<tp:taxon-name-part taxon-name-part-type="subgenus" reg="Saprinus">S.</tp:taxon-name-part>) <tp:taxon-name-part taxon-name-part-type="species" reg="strigil">strigil</tp:taxon-name-part></tp:taxon-name>, <tp:taxon-name><tp:taxon-name-part taxon-name-part-type="genus" reg="Saprinus">S.</tp:taxon-name-part> (<tp:taxon-name-part taxon-name-part-type="subgenus" reg="Saprinus">S.</tp:taxon-name-part>) <tp:taxon-name-part taxon-name-part-type="species" reg="submarginatus">submarginatus</tp:taxon-name-part></tp:taxon-name>, <tp:taxon-name><tp:taxon-name-part taxon-name-part-type="genus" reg="Saprinus">S.</tp:taxon-name-part> (<tp:taxon-name-part taxon-name-part-type="subgenus" reg="Saprinus">S.</tp:taxon-name-part>) <tp:taxon-name-part taxon-name-part-type="species" reg="subnitescens">subnitescens</tp:taxon-name-part></tp:taxon-name>, and <tp:taxon-name><tp:taxon-name-part taxon-name-part-type="genus" reg="Saprinus">S.</tp:taxon-name-part> (<tp:taxon-name-part taxon-name-part-type="subgenus" reg="Saprinus">S.</tp:taxon-name-part>) <tp:taxon-name-part taxon-name-part-type="species" reg="tenuistrius">tenuistrius</tp:taxon-name-part> <tp:taxon-name-part taxon-name-part-type="subspecies" reg="sparsutus">sparsutus</tp:taxon-name-part></tp:taxon-name> in Lebanon.</p></caption><graphic xmlns:xlink="http://www.w3.org/1999/xlink" xlink:href="zookeys-738-117-g028.jpg" position="float" orientation="portrait" xlink:type="simple" id="oo_186815.jpg"/></fig><fig id="F32" position="float" orientation="portrait"><label>Figure 88.</label><caption><p>Abundance of <tp:taxon-name><tp:taxon-name-part taxon-name-part-type="genus" reg="Saprinus">Saprinus</tp:taxon-name-part> (<tp:taxon-name-part taxon-name-part-type="subgenus" reg="Saprinus">S.</tp:taxon-name-part>) <tp:taxon-name-part taxon-name-part-type="species" reg="strigil">strigil</tp:taxon-name-part></tp:taxon-name> (88a) and <tp:taxon-name><tp:taxon-name-part taxon-name-part-type="genus" reg="Saprinus">S.</tp:taxon-name-part> (<tp:taxon-name-part taxon-name-part-type="subgenus" reg="Saprinus">S.</tp:taxon-name-part>) <tp:taxon-name-part taxon-name-part-type="species" reg="subnitescens">subnitescens</tp:taxon-name-part></tp:taxon-name> (88b) during the decomposition stages in different Lebanese localities.</p></caption><graphic xmlns:xlink="http://www.w3.org/1999/xlink" xlink:href="zookeys-738-117-g032.jpg" position="float" orientation="portrait" xlink:type="simple" id="oo_186819.jpg"/></fig><table-wrap id="T1" position="float" orientation="portrait"><label>Table 1.</label><caption><p>The sampled localities and the duration of the decomposition stages.</p></caption><table id="TID0EXHAC" rules="all"><tbody><tr><td rowspan="1" colspan="3"/><td rowspan="1" colspan="4">
                <bold>Stages of decomposition</bold>
              </td></tr><tr><td rowspan="1" colspan="1">
                <bold>Locality</bold>
              </td><td rowspan="1" colspan="1">
                <bold>Coordinates</bold>
              </td><td rowspan="1" colspan="1">
                <bold>Season</bold>
              </td><td rowspan="1" colspan="1">
                <bold>Fresh</bold>
              </td><td rowspan="1" colspan="1">
                <bold>Bloat</bold>
              </td><td rowspan="1" colspan="1">
                <bold>Decay</bold>
              </td><td rowspan="1" colspan="1">
                <bold>Advanced decay</bold>
              </td></tr><tr><td rowspan="1" colspan="1">Badghan</td><td rowspan="1" colspan="1">
                <named-content xmlns:xlink="http://www.w3.org/1999/xlink" content-type="dwc:verbatimCoordinates" xlink:type="simple"><named-content content-type="geo-json" specific-use="{&#34;type&#34;:&#34;Point&#34;,&#34;coordinates&#34;:[35.687439,33.767844]}" id="NCID0E4BAE" xlink:type="simple">33°46'4.24"N, 35°41'14.78"E</named-content></named-content>
              </td><td rowspan="1" colspan="1">Early summer</td><td rowspan="1" colspan="1">Day 1</td><td rowspan="1" colspan="1">Day 2–4</td><td rowspan="1" colspan="1">Day 5–9</td><td rowspan="1" colspan="1">Day 10–30</td></tr><tr><td rowspan="1" colspan="1">Fanar</td><td rowspan="1" colspan="1">
                <named-content xmlns:xlink="http://www.w3.org/1999/xlink" content-type="dwc:verbatimCoordinates" xlink:type="simple"><named-content content-type="geo-json" specific-use="{&#34;type&#34;:&#34;Point&#34;,&#34;coordinates&#34;:[35.567778,33.878889]}" id="NCID0E3CAE" xlink:type="simple">33°52'44"N, 35°34'04"E</named-content></named-content>
              </td><td rowspan="1" colspan="1">Spring</td><td rowspan="1" colspan="1">Day 1–4</td><td rowspan="1" colspan="1">Day 5–6</td><td rowspan="1" colspan="1">Day 7–16</td><td rowspan="1" colspan="1">Day 17–30</td></tr><tr><td rowspan="1" colspan="1">Deir El-Ahmar</td><td rowspan="1" colspan="1">
                <named-content xmlns:xlink="http://www.w3.org/1999/xlink" content-type="dwc:verbatimCoordinates" xlink:type="simple"><named-content content-type="geo-json" specific-use="{&#34;type&#34;:&#34;Point&#34;,&#34;coordinates&#34;:[36.122789,34.125267]}" id="NCID0E2DAE" xlink:type="simple">34°7'30.96"N, 36°7'22.04"E</named-content></named-content>
              </td><td rowspan="1" colspan="1">Summer</td><td rowspan="1" colspan="1">Day 1</td><td rowspan="1" colspan="1">Day 2–3</td><td rowspan="1" colspan="1">Day 4–5</td><td rowspan="1" colspan="1">Day 6–18</td></tr><tr><td rowspan="1" colspan="1">Naas</td><td rowspan="1" colspan="1">
                <named-content xmlns:xlink="http://www.w3.org/1999/xlink" content-type="dwc:verbatimCoordinates" xlink:type="simple"><named-content content-type="geo-json" specific-use="{&#34;type&#34;:&#34;Point&#34;,&#34;coordinates&#34;:[35.675750,33.911778]}" id="NCID0E1EAE" xlink:type="simple">33°54'42.4"N, 35°40'32.7"E</named-content></named-content>
              </td><td rowspan="1" colspan="1">Spring</td><td rowspan="1" colspan="1">Day 1–2</td><td rowspan="1" colspan="1">Day 3–6</td><td rowspan="1" colspan="1">Day 7–14</td><td rowspan="1" colspan="1">Day 15–30</td></tr><tr><td rowspan="1" colspan="1">Hasbaya</td><td rowspan="1" colspan="1">
                <named-content xmlns:xlink="http://www.w3.org/1999/xlink" content-type="dwc:verbatimCoordinates" xlink:type="simple"><named-content content-type="geo-json" specific-use="{&#34;type&#34;:&#34;Point&#34;,&#34;coordinates&#34;:[35.695164,33.397875]}" id="NCID0EZFAE" xlink:type="simple">33°23'52.35"N, 35°41.6'6.59"E</named-content></named-content>
              </td><td rowspan="1" colspan="1">Summer</td><td rowspan="1" colspan="1">Day 1</td><td rowspan="1" colspan="1">Day 2–3</td><td rowspan="1" colspan="1">Day 4–6</td><td rowspan="1" colspan="1">Day 7–30</td></tr><tr><td rowspan="1" colspan="1">Hammana</td><td rowspan="1" colspan="1">
                <named-content xmlns:xlink="http://www.w3.org/1999/xlink" content-type="dwc:verbatimCoordinates" xlink:type="simple"><named-content content-type="geo-json" specific-use="{&#34;type&#34;:&#34;Point&#34;,&#34;coordinates&#34;:[33.733333,33.833333]}" id="NCID0EYGAE" xlink:type="simple">33°50'N, 33°44'E</named-content></named-content>
              </td><td rowspan="1" colspan="1">Summer</td><td rowspan="1" colspan="4">One day sampling</td></tr><tr><td rowspan="1" colspan="1">Sin El-Fil</td><td rowspan="1" colspan="1">
                <named-content xmlns:xlink="http://www.w3.org/1999/xlink" content-type="dwc:verbatimCoordinates" xlink:type="simple"><named-content content-type="geo-json" specific-use="{&#34;type&#34;:&#34;Point&#34;,&#34;coordinates&#34;:[35.533333,33.866667]}" id="NCID0EOHAE" xlink:type="simple">33°52'N, 35°32'E</named-content></named-content>
              </td><td rowspan="1" colspan="1">Spring</td><td rowspan="1" colspan="4">One day sampling</td></tr><tr><td rowspan="1" colspan="1">Arsal</td><td rowspan="1" colspan="1">
                <named-content xmlns:xlink="http://www.w3.org/1999/xlink" content-type="dwc:verbatimCoordinates" xlink:type="simple"><named-content content-type="geo-json" specific-use="{&#34;type&#34;:&#34;Point&#34;,&#34;coordinates&#34;:[36.416667,34.166667]}" id="NCID0EEIAE" xlink:type="simple">34°10'N, 36°25'E</named-content></named-content>
              </td><td rowspan="1" colspan="1">Autumn</td><td rowspan="1" colspan="4">Autopsy done in Beirut</td></tr></tbody></table></table-wrap></tp:treatment-sec><ref-list><ref id="B16"><mixed-citation xmlns:xlink="http://www.w3.org/1999/xlink" xlink:type="simple">
        <person-group><name name-style="western"><surname>Mazur</surname><given-names>S</given-names></name></person-group> (<year>2011</year>) A Concise catalogue of the <tp:taxon-name><tp:taxon-name-part taxon-name-part-type="family">Histeridae</tp:taxon-name-part></tp:taxon-name> (<tp:taxon-name><tp:taxon-name-part taxon-name-part-type="class">Insecta</tp:taxon-name-part></tp:taxon-name>: <tp:taxon-name><tp:taxon-name-part taxon-name-part-type="order">Coleoptera</tp:taxon-name-part></tp:taxon-name>). Warsaw University of Life Sciences, 332 pp.</mixed-citation></ref></ref-list></tp:taxon-treatment>
