# Supplementary material for: Contribution to the knowledge of Saprinus Erichson, 1834 of forensic relevance from Lebanon (Coleoptera, Histeridae)
Source: Zookeys. 2018 Feb 19;(738):117–52. doi: 10.3897/zookeys.738.21382 (PMC5904533; doi:10.3897/zookeys.738.21382)
Supplement: XML Treatment for Saprinus (Saprinus) tenuistriussparsutus [file zookeys.738.21382-treatment13.xml]

<!DOCTYPE tp:taxon-treatment
  PUBLIC "-//TaxonX//DTD Taxonomic Treatment Publishing DTD v0 20100105//EN" "tax-treatment-NSO.dtd">
<tp:taxon-treatment xmlns:tp="http://www.plazi.org/taxpub"><tp:treatment-meta><kwd-group><label>Taxon classification</label><kwd><named-content xmlns:xlink="http://www.w3.org/1999/xlink" content-type="kingdom">Animalia</named-content></kwd><kwd><named-content xmlns:xlink="http://www.w3.org/1999/xlink" content-type="order">Coleoptera</named-content></kwd><kwd><named-content xmlns:xlink="http://www.w3.org/1999/xlink" content-type="family">Histeridae</named-content></kwd></kwd-group><mixed-citation publication-type="journal"><person-group><name><surname>Shayya</surname><given-names>Salman</given-names></name><name><surname>Dégallier</surname><given-names>Nicolas</given-names></name><name><surname>Nel</surname><given-names>André</given-names></name><name><surname>Azar</surname><given-names>Dany</given-names></name><name><surname>Lackner</surname><given-names>Tomáš</given-names></name></person-group><article-title>Contribution to the knowledge of <italic><tp:taxon-name><tp:taxon-name-part taxon-name-part-type="genus" reg="Saprinus">Saprinus</tp:taxon-name-part></tp:taxon-name></italic> Erichson, 1834 of forensic relevance from Lebanon (<tp:taxon-name><tp:taxon-name-part taxon-name-part-type="order">Coleoptera</tp:taxon-name-part></tp:taxon-name>, <tp:taxon-name><tp:taxon-name-part taxon-name-part-type="family">Histeridae</tp:taxon-name-part></tp:taxon-name>)</article-title><source>Zookeys</source><day>19</day><month>2</month><year>2018</year><volume>2018</volume><issue>738</issue><fpage>117</fpage><lpage>152</lpage><pub-id pub-id-type="doi">10.3897/zookeys.738.21382</pub-id></mixed-citation></tp:treatment-meta><tp:nomenclature><label>13.</label><tp:taxon-name>
              <tp:taxon-name-part taxon-name-part-type="genus" reg="Saprinus">Saprinus</tp:taxon-name-part> (<tp:taxon-name-part taxon-name-part-type="subgenus" reg="Saprinus">Saprinus</tp:taxon-name-part>) <tp:taxon-name-part taxon-name-part-type="species" reg="tenuistrius">tenuistrius</tp:taxon-name-part><tp:taxon-name-part taxon-name-part-type="subspecies" reg="sparsutus">sparsutus</tp:taxon-name-part></tp:taxon-name><tp:taxon-authority>Solsky, 1876</tp:taxon-authority><xref ref-type="fig" rid="F14">Figs 14</xref><xref ref-type="fig" rid="F25">, 73–81</xref><xref ref-type="fig" rid="F28">, 84</xref><xref ref-type="fig" rid="F33">, 89</xref><!--PageBreak--><!--PageBreak--><tp:nomenclature-citation-list><tp:nomenclature-citation><tp:taxon-name><tp:taxon-name-part taxon-name-part-type="genus" reg="Saprinus"/><tp:taxon-name-part taxon-name-part-type="subgenus" reg="Saprinus"/><tp:taxon-name-part taxon-name-part-type="species" reg="tenuistrius"/><tp:taxon-name-part taxon-name-part-type="subspecies" reg="sparsutus"/></tp:taxon-name><comment>= <tp:taxon-name><tp:taxon-name-part taxon-name-part-type="genus" reg="Saprinus">Saprinus</tp:taxon-name-part> <tp:taxon-name-part taxon-name-part-type="species" reg="brunnensis">brunnensis</tp:taxon-name-part></tp:taxon-name> A. Fleischer, 1883 </comment></tp:nomenclature-citation></tp:nomenclature-citation-list></tp:nomenclature><tp:treatment-sec sec-type="type locality" id="SECID0EPVAI"><title>Type locality.</title><p>Uzbekistan.</p></tp:treatment-sec><tp:treatment-sec sec-type="distribution" id="SECID0EUVAI"><title>Distribution.</title><p>Central and South Europe, Central Asia, Mongolia, North China (<xref ref-type="bibr" rid="B16">Mazur 2011</xref>). Herein newly reported from Lebanon (Deir El-Ahmar, Hasbaya; Fig. <xref ref-type="fig" rid="F28">84</xref>).</p></tp:treatment-sec><tp:treatment-sec sec-type="biology" id="SECID0ECWAI"><title>Biology.</title><p>This species is found predominantly on carcasses. During our sampling eight specimens were collected.</p><fig id="F14" position="float" orientation="portrait"><label>Figure 14.</label><caption><p>
                  <tp:taxon-name><tp:taxon-name-part taxon-name-part-type="genus" reg="Saprinus">Saprinus</tp:taxon-name-part> (<tp:taxon-name-part taxon-name-part-type="subgenus" reg="Saprinus">S.</tp:taxon-name-part>) <tp:taxon-name-part taxon-name-part-type="species" reg="tenuistrius">tenuistrius</tp:taxon-name-part> <tp:taxon-name-part taxon-name-part-type="subspecies" reg="sparsutus">sparsutus</tp:taxon-name-part></tp:taxon-name> Solsky, 1876 habitus, dorsal view.</p></caption><graphic xmlns:xlink="http://www.w3.org/1999/xlink" xlink:href="zookeys-738-117-g014.jpg" position="float" orientation="portrait" xlink:type="simple" id="oo_186801.jpg"/></fig><fig id="F15" position="float" orientation="portrait"><label>Figure 15.</label><caption><p>
                  <tp:taxon-name><tp:taxon-name-part taxon-name-part-type="genus" reg="Saprinus">Saprinus</tp:taxon-name-part> (<tp:taxon-name-part taxon-name-part-type="subgenus" reg="Saprinus">S.</tp:taxon-name-part>) <tp:taxon-name-part taxon-name-part-type="species" reg="calatravensis">calatravensis</tp:taxon-name-part></tp:taxon-name> Fuente, 1899 metaventrite + abdomnen.</p></caption><graphic xmlns:xlink="http://www.w3.org/1999/xlink" xlink:href="zookeys-738-117-g015.jpg" position="float" orientation="portrait" xlink:type="simple" id="oo_186802.jpg"/></fig><fig id="F16" position="float" orientation="portrait"><label>Figure 16–24.</label><caption><p>
                  <bold>16</bold> <tp:taxon-name><tp:taxon-name-part taxon-name-part-type="genus" reg="Saprinus">Saprinus</tp:taxon-name-part> (<tp:taxon-name-part taxon-name-part-type="subgenus" reg="Saprinus">S.</tp:taxon-name-part>) <tp:taxon-name-part taxon-name-part-type="species" reg="calatravensis">calatravensis</tp:taxon-name-part></tp:taxon-name> Fuente, 1899 male genitalia: 8<sup>th</sup> sternite and tergite, ventral view <bold>17</bold> 8<sup>th</sup> sternite and tergite, dorsal view <bold>18</bold> 8<sup>th</sup> sternite and tergite, lateral view <bold>19</bold> 9<sup>th</sup> + 10<sup>th</sup> tergites, dorsal view <bold>20</bold> 9<sup>th</sup> + 10<sup>th</sup> tergites, lateral view <bold>21</bold> spiculum gastrale (9<sup>th</sup> sternite), ventral view <bold>22</bold> spiculum gastrale (9<sup>th</sup> sternite), lateral view <bold>23</bold> aedeagus, dorsal view <bold>24</bold> aedeagus, lateral view.</p></caption><graphic xmlns:xlink="http://www.w3.org/1999/xlink" xlink:href="zookeys-738-117-g016.jpg" position="float" orientation="portrait" xlink:type="simple" id="oo_186803.jpg"/></fig><fig id="F17" position="float" orientation="portrait"><label>Figure 25.</label><caption><p>
                  <tp:taxon-name><tp:taxon-name-part taxon-name-part-type="genus" reg="Saprinus">Saprinus</tp:taxon-name-part> (<tp:taxon-name-part taxon-name-part-type="subgenus" reg="Saprinus">S.</tp:taxon-name-part>) <tp:taxon-name-part taxon-name-part-type="species" reg="chalcites">chalcites</tp:taxon-name-part></tp:taxon-name> (Illiger, 1807) metaventrite + abdomnen.</p></caption><graphic xmlns:xlink="http://www.w3.org/1999/xlink" xlink:href="zookeys-738-117-g017.jpg" position="float" orientation="portrait" xlink:type="simple" id="oo_186804.jpg"/></fig><fig id="F18" position="float" orientation="portrait"><label>Figures 26–34.</label><caption><p>
                  <bold>26</bold> <tp:taxon-name><tp:taxon-name-part taxon-name-part-type="genus" reg="Saprinus">Saprinus</tp:taxon-name-part> (<tp:taxon-name-part taxon-name-part-type="subgenus" reg="Saprinus">S.</tp:taxon-name-part>) <tp:taxon-name-part taxon-name-part-type="species" reg="chalcites">chalcites</tp:taxon-name-part></tp:taxon-name> (Illiger, 1807) male genitalia: 8<sup>th</sup> sternite and tergite, ventral view <bold>27</bold> 8<sup>th</sup> sternite and tergite, dorsal view <bold>28</bold> 8<sup>th</sup> sternite and tergite, lateral view <bold>29</bold> 9<sup>th</sup> + 10<sup>th</sup> tergites, dorsal view <bold>30</bold> 9<sup>th</sup> + 10<sup>th</sup> tergites, lateral view <bold>31</bold> spiculum gastrale (9<sup>th</sup> sternite), ventral view <bold>32</bold> spiculum gastrale (9<sup>th</sup> sternite), lateral view <bold>33</bold> aedeagus, dorsal view <bold>34</bold> aedeagus, lateral view.</p></caption><graphic xmlns:xlink="http://www.w3.org/1999/xlink" xlink:href="zookeys-738-117-g018.jpg" position="float" orientation="portrait" xlink:type="simple" id="oo_186805.jpg"/></fig><fig id="F19" position="float" orientation="portrait"><label>Figures 35–43.</label><caption><p>
                  <bold>35</bold> <tp:taxon-name><tp:taxon-name-part taxon-name-part-type="genus" reg="Saprinus">Saprinus</tp:taxon-name-part> (<tp:taxon-name-part taxon-name-part-type="subgenus" reg="Saprinus">S.</tp:taxon-name-part>) <tp:taxon-name-part taxon-name-part-type="species" reg="godet">godet</tp:taxon-name-part></tp:taxon-name> (Brullé, 1832) male genitalia: 8<sup>th</sup> sternite and tergite, ventral view <bold>36</bold> 8<sup>th</sup> sternite and tergite, dorsal view <bold>37</bold> 8<sup>th</sup> sternite and tergite, lateral view <bold>38</bold> 9<sup>th</sup> + 10<sup>th</sup> tergites, dorsal view <bold>39</bold> 9<sup>th</sup> + 10<sup>th</sup> tergites, lateral view <bold>40</bold> spiculum gastrale (9<sup>th</sup> sternite), ventral view <bold>41</bold> spiculum gastrale (9<sup>th</sup> sternite), lateral view <bold>42</bold> aedeagus, dorsal view <bold>43</bold> aedeagus, lateral view.</p></caption><graphic xmlns:xlink="http://www.w3.org/1999/xlink" xlink:href="zookeys-738-117-g019.jpg" position="float" orientation="portrait" xlink:type="simple" id="oo_186806.jpg"/></fig><fig id="F20" position="float" orientation="portrait"><label>Figures 44–52.</label><caption><p>
                  <bold>44</bold> <tp:taxon-name><tp:taxon-name-part taxon-name-part-type="genus" reg="Saprinus">Saprinus</tp:taxon-name-part> (<tp:taxon-name-part taxon-name-part-type="subgenus" reg="Saprinus">S.</tp:taxon-name-part>) <tp:taxon-name-part taxon-name-part-type="species" reg="robustus">robustus</tp:taxon-name-part></tp:taxon-name> Krása, 1944 male genitalia: 8<sup>th</sup> sternite and tergite, ventral view <bold>45</bold> 8<sup>th</sup> sternite and tergite, dorsal view <bold>46</bold> 8<sup>th</sup> sternite and tergite, lateral view <bold>47</bold> 9<sup>th</sup>+10<sup>th</sup> tergites, dorsal view <bold>48</bold> 9<sup>th</sup>+10<sup>th</sup> tergites, lateral view <bold>49</bold> spiculum gastrale (9<sup>th</sup> sternite), ventral view <bold>50</bold> spiculum gastrale (9<sup>th</sup> sternite), lateral view <bold>51</bold> aedeagus, dorsal view <bold>52</bold> aedeagus, lateral view.</p></caption><graphic xmlns:xlink="http://www.w3.org/1999/xlink" xlink:href="zookeys-738-117-g020.jpg" position="float" orientation="portrait" xlink:type="simple" id="oo_186807.jpg"/></fig><fig id="F21" position="float" orientation="portrait"><label>Figure 53.</label><caption><p>
                  <tp:taxon-name><tp:taxon-name-part taxon-name-part-type="genus" reg="Saprinus">Saprinus</tp:taxon-name-part> (<tp:taxon-name-part taxon-name-part-type="subgenus" reg="Saprinus">S.</tp:taxon-name-part>) <tp:taxon-name-part taxon-name-part-type="species" reg="submarginatus">submarginatus</tp:taxon-name-part></tp:taxon-name> J. Sahlberg, 1913 prosternum.</p></caption><graphic xmlns:xlink="http://www.w3.org/1999/xlink" xlink:href="zookeys-738-117-g021.jpg" position="float" orientation="portrait" xlink:type="simple" id="oo_186808.jpg"/></fig><fig id="F22" position="float" orientation="portrait"><label>Figures 54–62.</label><caption><p>
                  <bold>54</bold> <tp:taxon-name><tp:taxon-name-part taxon-name-part-type="genus" reg="Saprinus">Saprinus</tp:taxon-name-part> (<tp:taxon-name-part taxon-name-part-type="subgenus" reg="Saprinus">S.</tp:taxon-name-part>) <tp:taxon-name-part taxon-name-part-type="species" reg="submarginatus">submarginatus</tp:taxon-name-part></tp:taxon-name> J. Sahlberg, 1913 male genitalia: 8<sup>th</sup> sternite and tergite, ventral view <bold>55</bold> 8<sup>th</sup> sternite and tergite, dorsal view <bold>56</bold> 8<sup>th</sup> sternite and tergite, lateral view <bold>57</bold> 9<sup>th</sup>+10<sup>th</sup> tergites, dorsal view <bold>58</bold> 9<sup>th</sup>+10<sup>th</sup> tergites, lateral view <bold>59</bold> spiculum gastrale (9<sup>th</sup> sternite), ventral view <bold>60</bold> spiculum gastrale (9<sup>th</sup> sternite), lateral view <bold>61</bold> aedeagus, dorsal view <bold>62</bold> aedeagus, lateral view.</p></caption><graphic xmlns:xlink="http://www.w3.org/1999/xlink" xlink:href="zookeys-738-117-g022.jpg" position="float" orientation="portrait" xlink:type="simple" id="oo_186809.jpg"/></fig><fig id="F23" position="float" orientation="portrait"><label>Figure 63.</label><caption><p>
                  <tp:taxon-name><tp:taxon-name-part taxon-name-part-type="genus" reg="Saprinus">Saprinus</tp:taxon-name-part> (<tp:taxon-name-part taxon-name-part-type="subgenus" reg="Saprinus">S.</tp:taxon-name-part>) <tp:taxon-name-part taxon-name-part-type="species" reg="subnitescens">subnitescens</tp:taxon-name-part></tp:taxon-name> Bickhardt, 1909 prosternum.</p></caption><graphic xmlns:xlink="http://www.w3.org/1999/xlink" xlink:href="zookeys-738-117-g023.jpg" position="float" orientation="portrait" xlink:type="simple" id="oo_186810.jpg"/></fig><fig id="F24" position="float" orientation="portrait"><label>Figures 64–72.</label><caption><p>
                  <bold>64</bold> <tp:taxon-name><tp:taxon-name-part taxon-name-part-type="genus" reg="Saprinus">Saprinus</tp:taxon-name-part> (<tp:taxon-name-part taxon-name-part-type="subgenus" reg="Saprinus">S.</tp:taxon-name-part>) <tp:taxon-name-part taxon-name-part-type="species" reg="subnitescens">subnitescens</tp:taxon-name-part></tp:taxon-name> Bickhardt, 1909 male genitalia: 8<sup>th</sup> sternite and tergite, ventral view <bold>65</bold> 8<sup>th</sup> sternite and tergite, dorsal view <bold>66</bold> 8<sup>th</sup> sternite and tergite, lateral view <bold>67</bold> 9<sup>th</sup> + 10<sup>th</sup> tergites, dorsal view <bold>68</bold> 9<sup>th</sup> + 10<sup>th</sup> tergites, lateral view <bold>69</bold> spiculum gastrale (9<sup>th</sup> sternite), ventral view <bold>70</bold> spiculum gastrale (9<sup>th</sup> sternite), lateral view <bold>71</bold> aedeagus, dorsal view <bold>72</bold> aedeagus, lateral view.</p></caption><graphic xmlns:xlink="http://www.w3.org/1999/xlink" xlink:href="zookeys-738-117-g024.jpg" position="float" orientation="portrait" xlink:type="simple" id="oo_186811.jpg"/></fig><fig id="F25" position="float" orientation="portrait"><label>Figures 73–81.</label><caption><p>
                  <bold>73</bold> <tp:taxon-name><tp:taxon-name-part taxon-name-part-type="genus" reg="Saprinus">Saprinus</tp:taxon-name-part> (<tp:taxon-name-part taxon-name-part-type="subgenus" reg="Saprinus">S.</tp:taxon-name-part>) <tp:taxon-name-part taxon-name-part-type="species" reg="tenuistrius">tenuistrius</tp:taxon-name-part> <tp:taxon-name-part taxon-name-part-type="subspecies" reg="sparsutus">sparsutus</tp:taxon-name-part></tp:taxon-name> Solsky, 1876 male genitalia: 8<sup>th</sup> sternite and tergite, ventral view <bold>74</bold> 8<sup>th</sup> sternite and tergite, dorsal view <bold>75</bold> 8<sup>th</sup> sternite and tergite, lateral view <bold>76</bold> 9<sup>th</sup> + 10<sup>th</sup> tergites, dorsal view <bold>77</bold> 9<sup>th</sup> + 10<sup>th</sup> tergites, lateral view <bold>78</bold> spiculum gastrale (9<sup>th</sup> sternite), ventral view <bold>79</bold> spiculum gastrale (9<sup>th</sup> sternite), lateral view <bold>80</bold> aedeagus, dorsal view <bold>81</bold> aedeagus, lateral view.</p></caption><graphic xmlns:xlink="http://www.w3.org/1999/xlink" xlink:href="zookeys-738-117-g025.jpg" position="float" orientation="portrait" xlink:type="simple" id="oo_186812.jpg"/></fig><fig id="F26" position="float" orientation="portrait"><label>Figure 82.</label><caption><p>Distribution of <tp:taxon-name><tp:taxon-name-part taxon-name-part-type="genus" reg="Saprinus">S.</tp:taxon-name-part> (<tp:taxon-name-part taxon-name-part-type="subgenus" reg="Saprinus">S.</tp:taxon-name-part>) <tp:taxon-name-part taxon-name-part-type="species" reg="caerulescens">caerulescens</tp:taxon-name-part> <tp:taxon-name-part taxon-name-part-type="subspecies" reg="caerulescens">caerulescens</tp:taxon-name-part></tp:taxon-name>, <tp:taxon-name><tp:taxon-name-part taxon-name-part-type="genus" reg="Saprinus">S.</tp:taxon-name-part> (<tp:taxon-name-part taxon-name-part-type="subgenus" reg="Saprinus">S.</tp:taxon-name-part>) <tp:taxon-name-part taxon-name-part-type="species" reg="calatravensis">calatravensis</tp:taxon-name-part></tp:taxon-name>, <tp:taxon-name><tp:taxon-name-part taxon-name-part-type="genus" reg="Saprinus">S.</tp:taxon-name-part> (<tp:taxon-name-part taxon-name-part-type="subgenus" reg="Saprinus">S.</tp:taxon-name-part>) <tp:taxon-name-part taxon-name-part-type="species" reg="chalcites">chalcites</tp:taxon-name-part></tp:taxon-name>, and <tp:taxon-name><tp:taxon-name-part taxon-name-part-type="genus" reg="Saprinus">S.</tp:taxon-name-part> (<tp:taxon-name-part taxon-name-part-type="subgenus" reg="Saprinus">S.</tp:taxon-name-part>) <tp:taxon-name-part taxon-name-part-type="species" reg="godet">godet</tp:taxon-name-part></tp:taxon-name> in Lebanon.</p></caption><graphic xmlns:xlink="http://www.w3.org/1999/xlink" xlink:href="zookeys-738-117-g026.jpg" position="float" orientation="portrait" xlink:type="simple" id="oo_186813.jpg"/></fig><fig id="F27" position="float" orientation="portrait"><label>Figure 83.</label><caption><p>Distribution of <tp:taxon-name><tp:taxon-name-part taxon-name-part-type="genus" reg="Saprinus">S.</tp:taxon-name-part> (<tp:taxon-name-part taxon-name-part-type="subgenus" reg="Saprinus">S.</tp:taxon-name-part>) <tp:taxon-name-part taxon-name-part-type="species" reg="maculatus">maculatus</tp:taxon-name-part></tp:taxon-name>, <tp:taxon-name><tp:taxon-name-part taxon-name-part-type="genus" reg="Saprinus">S.</tp:taxon-name-part> (<tp:taxon-name-part taxon-name-part-type="subgenus" reg="Saprinus">S.</tp:taxon-name-part>) <tp:taxon-name-part taxon-name-part-type="species" reg="magnoguttatus">magnoguttatus</tp:taxon-name-part></tp:taxon-name>, <tp:taxon-name><tp:taxon-name-part taxon-name-part-type="genus" reg="Saprinus">S.</tp:taxon-name-part> (<tp:taxon-name-part taxon-name-part-type="subgenus" reg="Saprinus">S.</tp:taxon-name-part>) <tp:taxon-name-part taxon-name-part-type="species" reg="prasinus">prasinus</tp:taxon-name-part> <tp:taxon-name-part taxon-name-part-type="subspecies" reg="prasinus">prasinus</tp:taxon-name-part></tp:taxon-name>, and <tp:taxon-name><tp:taxon-name-part taxon-name-part-type="genus" reg="Saprinus">S.</tp:taxon-name-part> (<tp:taxon-name-part taxon-name-part-type="subgenus" reg="Saprinus">S.</tp:taxon-name-part>) <tp:taxon-name-part taxon-name-part-type="species" reg="robustus">robustus</tp:taxon-name-part></tp:taxon-name> in Lebanon.</p></caption><graphic xmlns:xlink="http://www.w3.org/1999/xlink" xlink:href="zookeys-738-117-g027.jpg" position="float" orientation="portrait" xlink:type="simple" id="oo_186814.jpg"/></fig><fig id="F28" position="float" orientation="portrait"><label>Figure 84.</label><caption><p>Distribution of <tp:taxon-name><tp:taxon-name-part taxon-name-part-type="genus" reg="Saprinus">S.</tp:taxon-name-part> (<tp:taxon-name-part taxon-name-part-type="subgenus" reg="Saprinus">S.</tp:taxon-name-part>) <tp:taxon-name-part taxon-name-part-type="species" reg="strigil">strigil</tp:taxon-name-part></tp:taxon-name>, <tp:taxon-name><tp:taxon-name-part taxon-name-part-type="genus" reg="Saprinus">S.</tp:taxon-name-part> (<tp:taxon-name-part taxon-name-part-type="subgenus" reg="Saprinus">S.</tp:taxon-name-part>) <tp:taxon-name-part taxon-name-part-type="species" reg="submarginatus">submarginatus</tp:taxon-name-part></tp:taxon-name>, <tp:taxon-name><tp:taxon-name-part taxon-name-part-type="genus" reg="Saprinus">S.</tp:taxon-name-part> (<tp:taxon-name-part taxon-name-part-type="subgenus" reg="Saprinus">S.</tp:taxon-name-part>) <tp:taxon-name-part taxon-name-part-type="species" reg="subnitescens">subnitescens</tp:taxon-name-part></tp:taxon-name>, and <tp:taxon-name><tp:taxon-name-part taxon-name-part-type="genus" reg="Saprinus">S.</tp:taxon-name-part> (<tp:taxon-name-part taxon-name-part-type="subgenus" reg="Saprinus">S.</tp:taxon-name-part>) <tp:taxon-name-part taxon-name-part-type="species" reg="tenuistrius">tenuistrius</tp:taxon-name-part> <tp:taxon-name-part taxon-name-part-type="subspecies" reg="sparsutus">sparsutus</tp:taxon-name-part></tp:taxon-name> in Lebanon.</p></caption><graphic xmlns:xlink="http://www.w3.org/1999/xlink" xlink:href="zookeys-738-117-g028.jpg" position="float" orientation="portrait" xlink:type="simple" id="oo_186815.jpg"/></fig><fig id="F29" position="float" orientation="portrait"><label>Figure 85.</label><caption><p>Abundance of <tp:taxon-name><tp:taxon-name-part taxon-name-part-type="genus" reg="Saprinus">Saprinus</tp:taxon-name-part> (<tp:taxon-name-part taxon-name-part-type="subgenus" reg="Saprinus">S.</tp:taxon-name-part>) <tp:taxon-name-part taxon-name-part-type="species" reg="caerulescens">caerulescens</tp:taxon-name-part> <tp:taxon-name-part taxon-name-part-type="subspecies" reg="caerulescens">caerulescens</tp:taxon-name-part></tp:taxon-name> (85a), and <tp:taxon-name><tp:taxon-name-part taxon-name-part-type="genus" reg="Saprinus">S.</tp:taxon-name-part> (<tp:taxon-name-part taxon-name-part-type="subgenus" reg="Saprinus">S.</tp:taxon-name-part>) <tp:taxon-name-part taxon-name-part-type="species" reg="calatravensis">calatravensis</tp:taxon-name-part></tp:taxon-name> (85b) during the decomposition stages in different Lebanese localities.</p></caption><graphic xmlns:xlink="http://www.w3.org/1999/xlink" xlink:href="zookeys-738-117-g029.jpg" position="float" orientation="portrait" xlink:type="simple" id="oo_186816.jpg"/></fig><fig id="F30" position="float" orientation="portrait"><label>Figure 86.</label><caption><p>Abundance of <tp:taxon-name><tp:taxon-name-part taxon-name-part-type="genus" reg="Saprinus">Saprinus</tp:taxon-name-part> (<tp:taxon-name-part taxon-name-part-type="subgenus" reg="Saprinus">S.</tp:taxon-name-part>) <tp:taxon-name-part taxon-name-part-type="species" reg="chalcites">chalcites</tp:taxon-name-part></tp:taxon-name> (86a) and <tp:taxon-name><tp:taxon-name-part taxon-name-part-type="genus" reg="Saprinus">S.</tp:taxon-name-part> (<tp:taxon-name-part taxon-name-part-type="subgenus" reg="Saprinus">S.</tp:taxon-name-part>) <tp:taxon-name-part taxon-name-part-type="species" reg="godet">godet</tp:taxon-name-part></tp:taxon-name> (86b) during the decomposition stages in different Lebanese localities.</p></caption><graphic xmlns:xlink="http://www.w3.org/1999/xlink" xlink:href="zookeys-738-117-g030.jpg" position="float" orientation="portrait" xlink:type="simple" id="oo_186817.jpg"/></fig><fig id="F31" position="float" orientation="portrait"><label>Figure 87.</label><caption><p>Abundance of <tp:taxon-name><tp:taxon-name-part taxon-name-part-type="genus" reg="Saprinus">Saprinus</tp:taxon-name-part> (<tp:taxon-name-part taxon-name-part-type="subgenus" reg="Saprinus">S.</tp:taxon-name-part>) <tp:taxon-name-part taxon-name-part-type="species" reg="prasinus">prasinus</tp:taxon-name-part> <tp:taxon-name-part taxon-name-part-type="subspecies" reg="prasinus">prasinus</tp:taxon-name-part></tp:taxon-name> (87a) and <tp:taxon-name><tp:taxon-name-part taxon-name-part-type="genus" reg="Saprinus">S.</tp:taxon-name-part> (<tp:taxon-name-part taxon-name-part-type="subgenus" reg="Saprinus">S.</tp:taxon-name-part>) <tp:taxon-name-part taxon-name-part-type="species" reg="robustus">robustus</tp:taxon-name-part></tp:taxon-name> (87b) during the decomposition stages in different Lebanese localities.</p></caption><graphic xmlns:xlink="http://www.w3.org/1999/xlink" xlink:href="zookeys-738-117-g031.jpg" position="float" orientation="portrait" xlink:type="simple" id="oo_186818.jpg"/></fig></tp:treatment-sec><tp:treatment-sec sec-type="comments" id="SECID0EHWAI"><title>Comment.</title><p>
              <tp:taxon-name><tp:taxon-name-part taxon-name-part-type="genus" reg="Saprinus">S.</tp:taxon-name-part> (<tp:taxon-name-part taxon-name-part-type="subgenus" reg="Saprinus">S.</tp:taxon-name-part>) <tp:taxon-name-part taxon-name-part-type="species" reg="tenuistrius">tenuistrius</tp:taxon-name-part></tp:taxon-name> has another subspecies, the nominotypical <tp:taxon-name><tp:taxon-name-part taxon-name-part-type="genus" reg="Saprinus">S.</tp:taxon-name-part> (<tp:taxon-name-part taxon-name-part-type="subgenus" reg="Saprinus">S.</tp:taxon-name-part>) <tp:taxon-name-part taxon-name-part-type="species" reg="tenuistrius">tenuistrius</tp:taxon-name-part> <tp:taxon-name-part taxon-name-part-type="subspecies" reg="tenuistrius">tenuistrius</tp:taxon-name-part></tp:taxon-name> Marseul, 1855, which is known from Egypt, north Africa, Ethiopia and Arabian Peninsula (<xref ref-type="bibr" rid="B16">Mazur 2011</xref>). According to <xref ref-type="bibr" rid="B10">Kryzhanovskij and Reichardt (1976)</xref> the nominotypical subspecies differs from the ssp. <tp:taxon-name><tp:taxon-name-part taxon-name-part-type="genus" reg="Saprinus"/><tp:taxon-name-part taxon-name-part-type="species" reg="tenuistrius"/><tp:taxon-name-part taxon-name-part-type="subspecies" reg="sparsutus">sparsutus</tp:taxon-name-part></tp:taxon-name> by aciculate punctation on the apical elytral half (the subspecies <tp:taxon-name><tp:taxon-name-part taxon-name-part-type="genus" reg="Saprinus"/><tp:taxon-name-part taxon-name-part-type="species" reg="tenuistrius"/><tp:taxon-name-part taxon-name-part-type="subspecies" reg="sparsutus">sparsutus</tp:taxon-name-part></tp:taxon-name> lacks this aciculate punctation).</p><!--PageBreak--><!--PageBreak--></tp:treatment-sec><tp:treatment-sec><!--Section generated to contain objects referenced in tp:taxon-treatment.--><fig id="F33" position="float" orientation="portrait"><label>Figure 89.</label><caption><p>Abundance of <tp:taxon-name><tp:taxon-name-part taxon-name-part-type="genus" reg="Saprinus">Saprinus</tp:taxon-name-part> (<tp:taxon-name-part taxon-name-part-type="subgenus" reg="Saprinus">S.</tp:taxon-name-part>) <tp:taxon-name-part taxon-name-part-type="species" reg="tenuistrius">tenuistrius</tp:taxon-name-part> <tp:taxon-name-part taxon-name-part-type="subspecies" reg="sparsutus">sparsutus</tp:taxon-name-part></tp:taxon-name> during the decomposition stages in different Lebanese localities.</p></caption><graphic xmlns:xlink="http://www.w3.org/1999/xlink" xlink:href="zookeys-738-117-g033.jpg" position="float" orientation="portrait" xlink:type="simple" id="oo_186820.jpg"/></fig></tp:treatment-sec><ref-list><ref id="B16"><mixed-citation xmlns:xlink="http://www.w3.org/1999/xlink" xlink:type="simple">
        <person-group><name name-style="western"><surname>Mazur</surname><given-names>S</given-names></name></person-group> (<year>2011</year>) A Concise catalogue of the <tp:taxon-name><tp:taxon-name-part taxon-name-part-type="family">Histeridae</tp:taxon-name-part></tp:taxon-name> (<tp:taxon-name><tp:taxon-name-part taxon-name-part-type="class">Insecta</tp:taxon-name-part></tp:taxon-name>: <tp:taxon-name><tp:taxon-name-part taxon-name-part-type="order">Coleoptera</tp:taxon-name-part></tp:taxon-name>). Warsaw University of Life Sciences, 332 pp.</mixed-citation></ref><ref id="B10"><mixed-citation xmlns:xlink="http://www.w3.org/1999/xlink" xlink:type="simple">
          <person-group><name name-style="western"><surname>Kryzhanovskij</surname><given-names>OL</given-names></name><name name-style="western"><surname>Reichardt</surname><given-names>AN</given-names></name></person-group> (<year>1976</year>) <source>Zhuki Nadsemeystva <tp:taxon-name><tp:taxon-name-part taxon-name-part-type="superfamily">Histeroidea</tp:taxon-name-part></tp:taxon-name> (semeystva <tp:taxon-name><tp:taxon-name-part taxon-name-part-type="family">Sphaeritidae</tp:taxon-name-part></tp:taxon-name>, <tp:taxon-name><tp:taxon-name-part taxon-name-part-type="family">Histeridae</tp:taxon-name-part></tp:taxon-name>, <tp:taxon-name><tp:taxon-name-part taxon-name-part-type="family">Synteliidae</tp:taxon-name-part></tp:taxon-name>). [Beetles of the superfamily <tp:taxon-name><tp:taxon-name-part taxon-name-part-type="superfamily">Histeroidea</tp:taxon-name-part></tp:taxon-name> (families <tp:taxon-name><tp:taxon-name-part taxon-name-part-type="family">Sphaeritidae</tp:taxon-name-part></tp:taxon-name>, <tp:taxon-name><tp:taxon-name-part taxon-name-part-type="family">Histeridae</tp:taxon-name-part></tp:taxon-name>, <tp:taxon-name><tp:taxon-name-part taxon-name-part-type="family">Synteliidae</tp:taxon-name-part></tp:taxon-name>)]. In: Fauna SSSR, Zhestokrylye, Vyp. 4.</source> <publisher-name>Nauka</publisher-name>, <publisher-loc>Leningrad</publisher-loc>, <size units="page">434 pp</size>. [In Russian]</mixed-citation></ref></ref-list></tp:taxon-treatment>
